# Supplementary material for: Minimal Residual Disease at First Achievement of Complete Remission Predicts Outcome in Adult Patients with Philadelphia Chromosome-Negative Acute Lymphoblastic Leukemia
Source: PLoS One. 2016 Oct 3;11(10):e0163599. doi: 10.1371/journal.pone.0163599 (PMC5047486; doi:10.1371/journal.pone.0163599)
Supplement: S1 Data — (XLSX) [file pone.0163599.s001.xlsx]

## Sheet: Sheet1
S1 Data. Original data of all the included patients.
Case NO.	Arm (1=chemo;2=HSCT)	Age	Sex (male=1; female=2)	WBC count at diagnosis	chromosome	B or T lineage(B=1;T=2)	Induction courses before CR1	Risk stratification (S=1;H=2)	MRD at CR1 group(1=low;2=intermediate;3=high)	Donor type (1=MSD;2=URD; 3=haplo)	survial status at last follow-up(1=alive; 0=death)	OS months (from CR1)	LFS months (from CR1)	Time from CR1 to relapse
1	1	33	2	29	48,XX,+5,+8[3]/46,XX[20]	1	1	1	2	N/A	1	42	42	N/A
2	1	25	1	74.4	normal	2	2	2	unknown	N/A	0	47	18	18
3	1	50	2	7.2	normal	1	1	1	1	N/A	1	46	13	13
4	1	24	1	36.9	46,XY,t(1;7)(p34;p22),t(6;6)(q25;q27),+16,del(17)(q11),-19[4]/46,XY[6]	1	1	2	2	N/A	1	52	3	3
5	1	15	1	3.08	normal	1	2	2	3	N/A	0	11	8	8
6	1	19	1	3.1	unknown	1	1		3	N/A	0	31	31	N/A
7	1	31	2	39.3	unknown	1	1	2	1	N/A	1	82	82	N/A
8	1	36	2	18.1	normal	1	1	1	2	N/A	0	13	7	7
9	1	28	1	391.9	46,XY,t(10;11)(p15;q21)[16]/46,XY[4]	2	1	2	1	N/A	0	20	8	8
10	1	19	1	21	normal	2	1	1	2	N/A	1	33	33	N/A
11	1	31	1	7.8	46，XY[12]	1	1	1	unknown	N/A	0	23	22	22
12	1	27	1	96.6	unknown	1	1	2	unknown	N/A	0	18	16	16
13	1	45	1	15.8	46，XY, +8, -16[5]/46,XY [2]	1	1	1	3	N/A	1	17	8	8
14	1	22	1	65.2	46，XY， der(6)(q21)，-7，t(11；17)(q14；p13)，+mar[?der(7)(q36)]	2	2	2	2	N/A	0	13	7	7
15	1	46	2	0.93	47 ,XX +8[2]/46 XX[9]。	1	1	1	unknown	N/A	1	70	70	N/A
16	1	20	1	55.1	46,XY,t(4,6)(q25;p24),？Der(6p)[10]	1	1	2	1	N/A	1	12	10	10
17	1	23	2	unkown	normal	1	1		3	N/A	0	7	4	4
18	1	26	2	30.6	normal	1	1	2	2	N/A	1	24	24	N/A
19	1	25	2	68.97	normal	1	1	2	1	N/A	0	7	5	5
20	1	40	1	151.8	47,XY,t(4;11)(q21;q23),+8[10]	1	1	2	2	N/A	1	15	15	N/A
21	1	54	1	9	46,XY,t(1;19)(q23;p13.3)[7]/46,XY[3]	1	1	2	3	N/A	0	6	3	3
22	1	19	1	23	46,xy,t(1;7)(q31;q36)[15]	1	1	1	3	N/A	0	8	8	8
23	1	44	2	151	normal	2	1	2	unknown	N/A	0	26	15	15
24	1	26	2	55.6	unknown	2	1		3	N/A	0	9	7	7
25	1	26	1	40.28	normal	2	1	1	1	N/A	1	17	16	16
26	1	47	1	316.9	normal	1	1	2	unknown	N/A	1	81	81	N/A
27	1	54	1	11.4	normal	1	2	2	2	N/A	0	17	17	17
28	1	52	1	3.5	normal	1	1	1	1	N/A	1	30	30	N/A
29	1	15	1	1.8	normal	1	2	2	3	N/A	0	5	4	4
30	1	15	2	15.2	46，X,del(X)(p13),del(2)(p22),t(3;9)(q24；p22)[6]/46,idem,del(9)(p13)[4].	1	1	1	1	N/A	1	61	61	N/A
31	1	16	1	118.3	normal	2	1	2	2	N/A	0	23	8	8
32	1	44	1	19.98	normal	1	1	1	2	N/A	0	10	7	7
33	1	21	1	8.9	normal	1	1	1	3	N/A	0	13	7	7
34	1	28	2	15.1	normal	1	1	1	2	N/A	0	24	24	N/A
35	1	21	2	30.4	normal	1	1	2	2	N/A	0	10	9	9
36	1	26	1	1.6	46，XY,-3,+14[3]/46,XY[7].	1	3	2	3	N/A	0	9	7	7
37	1	19	1	2	normal	1	1	1	unknown	N/A	0	13	5	5
38	1	37	1	188.9	46,XY,t(4;18)(q26;q21)	2	1	2	2	N/A	0	15	10	10
39	1	30	2	3.7	normal	1	1	1	unknown	N/A	0	25	20	20
40	1	25	1	27.1	normal	1	1	1	3	N/A	0	17	14	14
41	1	28	1	39.1	normal	2	1	1	2	N/A	0	6	5	5
42	1	49	1	12.4	normal	1	1	1	2	N/A	0	12	7	7
43	1	31	1	8.2	normal	1	2	2	2	N/A	0	11	9	9
44	1	28	1	19.1	normal	1	1	1	unknown	N/A	0	13	12	12
45	1	34	1	1.2	normal	1	1	1	2	N/A	0	29	21	21
46	2	38	2	5.4	normal	2	4	2	3	1	0	20	19	19
47	2	18	1	1.2	normal	1	1	1	3	2	0	23	23	N/A
48	2	20	2	14	unknown	1	1		3	1	0	12	12	12
49	2	17	1	240	unknown	2	1	2	unknown	2	0	24	23	23
50	2	25	1	190.6	unknown	1	1	2	3	2	0	11	11	N/A
51	2	20	2	7.3	normal	1	1	1	3	2	0	47	41	41
52	2	16	1	unkown	normal	1	1		unknown	2	1	73	73	N/A
53	2	27	1	48.8	normal	1	1	2	1	1	1	69	69	N/A
54	2	19	2	58.8	normal	2	1	1	unknown	1	1	66	66	N/A
55	2	23	2	6.2	normal	1	1	1	1	2	1	63	63	N/A
56	2	16	2	42.2	normal	1	1	2	2	1	1	70	70	N/A
57	2	31	2	4.8	normal	1	1	1	1	3	1	66	66	N/A
58	2	20	1	16.1	45,XY,-7[5]/46,XY[15]	1	1	1	2	2	1	60	60	N/A
59	2	16	1	23.5	normal	1	1	1	unknown	1	1	56	56	N/A
60	2	27	1	40.78	normal	1	1	2	3	3	1	61	61	N/A
61	2	27	2	47.3	normal	1	1	2	2	2	1	58	58	N/A
62	2	20	2	46.8	normal	1	1	2	1	1	1	56	56	N/A
63	2	16	2	93.7	normal	1	1	2	2	3	0	18	15	15
64	2	38	2	1.66	normal	1	1	1	2	2	1	52	52	N/A
65	2	25	1	2.3	normal	1	1	1	3	3	0	11	11	N/A
66	2	18	1	17.4	normal	1	1	1	2	3	0	9	9	N/A
67	2	35	1	7.6	normal	1	1	1	1	2	1	52	52	N/A
68	2	14	2	251.3	normal	2	1	2	2	3	1	44	44	N/A
69	2	33	2	4.4	normal	1	1	1	2	3	0	27	25	25
70	2	26	1	11.4	normal	2	2	2	2	3	1	46	46	N/A
71	2	21	1	38.1	46,XY,del(9)(p22),der(14)t(8;14)(q13;q32)	1	1	2	2	2	1	43	43	N/A
72	2	21	1	28.8	normal	1	1	1	2	3	1	43	43	N/A
73	2	19	1	unkown	normal	2	2	2	3	2	0	23	23	23
74	2	38	1	4.8	normal	1	1	1	unknown	1	1	40	40	N/A
75	2	38	2	4.7	normal	1	1	1	2	1	1	41	41	N/A
76	2	24	2	unkown	45,XY,-8	2	3	2	unknown	3	1	45	45	N/A
77	2	22	2	53.2	45,xx,?t(8;14)(q24;q22),?del(9)(p22)	1	1	2	unknown	2	1	44	44	N/A
78	2	38	2	22.9	normal	1	1	1	2	2	0	18	18	N/A
79	2	34	1	46.6	normal	2	1	1	3	2	0	25	24	24
80	2	39	1	166.6	normal	2	1	2	unknown	1	0	8	8	8
81	2	19	1	3	normal	1	2	2	2	2	1	33	33	N/A
82	2	41	1	2.58	normal	1	1	1	1	1	1	31	31	N/A
83	2	33	1	2.3	normal	2	1	1	1	2	1	33	33	N/A
84	2	23	2	2	normal	1	2	2	2	2	1	35	35	N/A
85	2	37	2	6.7	47,xy,?t(1;1)(q42;p22),+1,-7,del(12)(p11.2),+Mar,inc[12]	1	1	2	2	3	0	29	29	N/A
86	2	28	1	unkown	normal	1	1		unknown	3	1	29	29	N/A
87	2	16	2	99.4	del（9）	1	1	2	2	3	0	16	13	13
88	2	14	1	3.81	normal	2	2	2	1	3	0	9	9	N/A
89	2	36	1	1.1	normal	2	1	1	3	3	1	25	25	N/A
90	2	42	1	3.38	normal	1	1	1	unknown	2	0	21	21	21
91	2	48	2	9	normal	1	1	1	1	1	1	22	19	19
92	2	18	1	35.6	normal	2	1	1	2	3	0	16	13	13
93	2	21	2	5.5	normal	1	1	1	2	1	1	22	22	N/A
94	2	29	2	81.6	normal	1	1	2	1	2	0	11	10	10
95	2	25	1	2.3	normal	2	3	2	3	2	0	18	18	18
96	2	26	1	15.8	normal	1	1	1	2	3	1	28	28	N/A
97	2	15	1	23.57	normal	1	1	1	1	2	1	33	33	N/A
